# Supplementary material for: Telework and Social Services in Spain during the COVID-19 Pandemic
Source: Int J Environ Res Public Health. 2021 Jan 15;18(2):725. doi: 10.3390/ijerph18020725 (PMC7830888; doi:10.3390/ijerph18020725)
Supplement: Supplementary file 1 [file ijerph-18-00725-s001.zip]

Archive with 2 entries (2 files):
- Supplementary 2.pdf
- Supplementary 1.pdf
